# Supplementary material for: The impact of physical activity on social anxiety among college students: an analysis of the chain mediation effect of family support and self-efficacy
Source: PeerJ. 2026 Jan 5;14:e20511. doi: 10.7717/peerj.20511 (PMC12782036; doi:10.7717/peerj.20511)
Supplement: Supplemental Information 1 [file peerj-14-20511-s001.zip]

Archive with 12 entries (10 files):
- raw data/Codebook.docx
- raw data/Data Set.sav
- raw data/Survey Data Social Anxiety.xlsx
- raw data/Valid Questionnaire Responses.xlsx
- raw data/results.spv
- raw data/
- 新建压缩(zipped)文件夹/
- 新建压缩(zipped)文件夹/273380731_按文本_运动参与对大学生社交焦虑情况的影响_399_399.xlsx
- 新建压缩(zipped)文件夹/R方.spv
- 新建压缩(zipped)文件夹/t 回归.spv
- 新建压缩(zipped)文件夹/信度 共同方法偏差 process.spv
- 新建压缩(zipped)文件夹/有效问卷(代号版)(3).xlsx
